# Supplementary material for: Pet Pyometra: Correlating Bacteria Pathogenicity to Endometrial Histological Changes
Source: Pathogens. 2021 Jul 2;10(7):833. doi: 10.3390/pathogens10070833 (PMC8308915; doi:10.3390/pathogens10070833)
Supplement: Supplementary file 1 [file pathogens-10-00833-s001.zip]

Archive with 1 entries (1 files):
- pathogens-1255959-supplementary.xlsx
