# Supplementary material for: Pet Pyometra: Correlating Bacteria Pathogenicity to Endometrial Histological Changes
Source: Pathogens. 2021 Jul 2;10(7):833. doi: 10.3390/pathogens10070833 (PMC8308915; doi:10.3390/pathogens10070833)
Supplement: Supplementary file 1 [file pathogens-10-00833-s001.zip › pathogens-1255959-supplementary.xlsx]

## Sheet: Plan1
Table S1. Designed primers for virulence genes search in E. coli isolates from pet pyometra.
Gene	Primer Name	Sequence (5' - 3')	Anneling Temperature (ºC)	Sequence Size (bp)
bssR	BssR-F	CGTTGACAGACAGCGAATCG	57	265
	BssR-R	GCATGGCGTGCTTCTGC
bssS	BssS-F	GTCATTCAGACTCATCCGCTC	55	232
	BssS-R	GACGCCGATACTCGTTTACC
cdtA	CdtA-F	GGATCGGAGATTCACCTTCC	55	553
	CdtA-R	GGTGGACTTATTGCCCATAGC
entB	EntB-F	GAGCAGAGCGATGAAGATCG	57	585
	EntB-R	CCAGGCGTCGATGGTCG
f17	F17-F	CAGCCTTGGCAAACCAAG	53	375
	F17-R	CGTAAGCGATGGTATAATTGAC
fimA	FimA-F	CTCTGGCAATCGTTGTTCTG	53	480
	FimA-R	CACCAATGGCATAATAACGC
hlyE	HlyE-F	CCAGAAAGGCATTCTCATTAAG	52	263
	HlyE-R	CATAATCAACGTAGAATCTGGCT
hmsP	HmsP-F	CTATCTGGTGCTACAGGCGG	58	520
	HmsP-R	GCGTGGCGACAGTACCG
irp1	Irp1-F	GGCAGCGAACGTGATTCAC	58	605
	Irp1-R	CAGCAGGATGACGGGCTTC
iss	iss-F	CGCTCTGGCAATGCTTATTAC	53	204
	iss-R	CCATTTACGAATGTTTGCTGG
iroN	iroN-F	AAGTCAAAGCAGGGGTTGCCCG	60	667
	iroN-R	GATCGCCGACATTAAGACGCAG
iucC	iucC-F	CGCCGTGGCTGGGGTAAG	60	541
	iucC-R	CAGCCGGTTCACCAAGTATCACTG
iucD	iucD-F	TACCGGATTGTCATATGCAGACCGT	58	602
	iucD-R	AATATCTTCCTCCAGTCCGGAGAAG
iutA	iutA-F	GGCTGGACATCATGGGAACTGG	60	302
	iutA-R	CGTCGGGAACGGGTAGAATCG
hlyA	hlyA-F	CTGGCGGAGGCTCTGAGATCA	59	1117
	hlyA-R	TCCTTAAGCTCCCGCC
usp	usp-F	ATGCTACTGTTTCCGGGTAGTGTGT	58	440
	usp-R	CATCATGTAGTCGGGGCGTAACAAT
sfa	sfa-F	CTCCGGAGAACTGGGTGCATCTTAC	57	410
	sfa-R	CGGAGGAGTAATTACAAACCTGGCA
iha	Iha-F	CTGGCGGAGGCTCTGAGATCA	53	827
	Iha-R	TCCTTAAGCTCCCGCC
papC	papC-F	GACGGCTGTACTGCAGGGTGTGGCG	59	328
	papC-R	ATATCCTTTCTGCAGGGATGCAATA
cnf1	cnf1-F	CGTCAAGATGGAGTTTCCTATG	54	321
	cnf1-R	CATAGTAGATGCCGCTCAGAG
artA	artA-F	GAGGATAAACCAGACTGCTATC	51	231
	artA-R	CTGGAAATAGTGAGAAACATC
